# Supplementary material for: Subtyping Alzheimer’s disease and Parkinson’s disease using longitudinal electronic health records
Source: Nat Aging. 2026 Feb 26;6(3):612–25. doi: 10.1038/s43587-026-01085-3 (PMC13004679; doi:10.1038/s43587-026-01085-3)
Supplement: Supplementary file 3 — Supplementary Tables 1–26. [file 43587_2026_1085_MOESM3_ESM.xlsx]

## Sheet: Sup1
ST1: Baseline characteristics of incident Alzheimer’s disease (AD) and Parkinson’s disease (PD) in Clinical Practice Research Datalink (CPRD) and UK Biobank.
	AD		PD
	CPRD	UK Biobank	CPRD	UK Biobank
N	113365	3710	45660	3732
Age	82.07 (7.96)	74.43 (5.54)	77.79 (9.29)	70.55 (7.16)
Sex
Female %	0.6375	0.5205	0.4058	0.3711
Male %	0.3625	0.4795	0.5942	0.6289
Ethics
White %	0.9358	0.9129	0.9334	0.907
Bangladesi %	0.0013	0.0011	0.0013	0.0005
Indian %	0.0078	0.0065	0.0124	0.0116
Mixed %	0.0025	0.0003	0.0022	0.0016
Pakistani %	0.0036	0.0019	0.0049	0.0019
Other %	0.049	0.0773	0.0458	0.0774
IMD
IMD 1 %	0.2227	0.3452	0.2378	0.3788
IMD 2 %	0.2162	0.2628	0.2246	0.2807
IMD 3 %	0.1944	0.1406	0.1967	0.1378
IMD 4 %	0.1855	0.0869	0.18	0.0774
IMD 5 %	0.1813	0.1645	0.1609	0.1253
Age Distribution
40-50 %	0.0019	0.0005	0.0093	0.0096
50-60 %	0.0127	0.021	0.0376	0.074
60-70 %	0.0577	0.1663	0.1373	0.3309
70-80 %	0.2789	0.6631	0.3647	0.5271
80+ %	0.6489	0.1491	0.4511	0.0584
IMD: Index of Multiple Deprivation

## Sheet: Sup2
ST2: Pre-diagnostic EHR record density in AD and PD cohorts
Cohort	Disease	Number of pre-diagnosis medical record (median, IQR)
CPRD	AD	380 [195, 642.0]
	PD	364 [202, 599]
UK Biobank	AD	96 [43, 220]
	PD	66 [27, 162]
Pre-diagnostic records include all primary and secondary care entries prior to the first recorded diagnosis of Alzheimer’s disease (AD) or Parkinson’s disease (PD). Values are shown as median [interquartile range, IQR].

## Sheet: Sup3
	ST3: Length of pre-diagnostic observation period for Alzheimer’s disease (AD) and Parkinson’s disease (PD) cohorts
	Cohort	Disease	Duration of pre-diagnosis (median, IQR)
	CPRD	AD	18.9 [7.9, 31.1]
		PD	19.1 [9.1, 30.6]
	UK Biobank	AD	35.0 [21.0, 53.0]
		PD	30.0 [18.0, 49.0]
	Duration of pre-diagnostic follow-up, measured in years from cohort entry to the first recorded diagnosis of Alzheimer’s disease (AD) or Parkinson’s disease (PD), across CPRD and UK Biobank cohorts. Data are presented as median [IQR].

## Sheet: Sup4
ST4: Assignment confidence for Alzheimer’s disease (AD) subtypes
Cluster	Mean	Median	IQR_25%	IQR_75%	Min	Max
1	0.676	0.721	0.517	0.862	0	1
2	0.645	0.662	0.521	0.793	0	1
3	0.681	0.704	0.591	0.79	0	1
4	0.696	0.719	0.589	0.815	0	1
5	0.527	0.523	0.425	0.624	0	1
Summary statistics of assignment confidence for each AD subtype. Assignment confidence was defined as 1 - d, where d is the normalised Euclidean distance between an individual patient’s embedding and the centroid of the assigned cluster. Values are reported as mean, median, interquartile range (IQR; 25th–75th percentile), minimum, and maximum.

## Sheet: Sup5
ST5: Assignment confidence for Parkinson's disease (PD) subtypes
Cluster	Mean	Median	IQR_25%	IQR_75%	Min	Max
1	0.668	0.729	0.536	0.839	0	1
2	0.521	0.525	0.366	0.679	0	1
3	0.57	0.606	0.423	0.718	0	1
4	0.677	0.734	0.545	0.835	0	1
5	0.599	0.625	0.435	0.762	0	1
Summary statistics of assignment confidence for each PD subtype. Assignment confidence was defined as 1 - d, where d is the normalised Euclidean distance between an individual patient’s embedding and the centroid of the assigned cluster. Values are reported as mean, median, interquartile range (IQR; 25th–75th percentile), minimum, and maximum.

## Sheet: Sup6
ST6: Clustering evaluation metrics for Alzheimer’s disease (AD) subtyping in CPRD
k	silhouette	davies_bouldin	consensus_PAC	Bootstrap ARI mean	Bootstrap ARI std	ARI CPRD validation	ARI UKB
3	0.30664	1.44902	0.0191732	0.998818	0.00156343	0.981606	0.575493
4	0.36076	1.14587	0.0168969	0.99912	0.00134959	0.982097	0.84141
5	0.36141	1.0516	0.0133554	0.999653	0.00052134	0.987364	0.869867
6	0.379896	0.968829	0.016987	0.999033	0.00165044	0.984927	0.849618
7	0.339402	1.05742	0.0273253	0.994496	0.00594641	0.929305	0.713578
8	0.329166	1.10302	0.0286627	0.975975	0.0335873	0.95435	0.501438
Summary of internal validity, stability, and cross-cohort reproducibility metrics for Alzheimer’s disease (AD) clustering solutions across K = 3–8 clusters in the CPRD cohort. Reported metrics include silhouette score, Davies–Bouldin index, consensus clustering PAC, bootstrap ARI, and ARI in CPRD validation and UK Biobank cohorts.

## Sheet: Sup7
ST7: Clustering performance and stability metrics for Parkinson’s disease (PD) in CPRD
k	silhouette	davies_bouldin	consensus_PAC	Bootstrap ARI mean	Bootstrap ARI std	ARI CPRD validation	ARI UKB
3	0.351763	1.3206	0.0542542	0.966	0.0147979	0.988725	0.729096
4	0.41389	1.04728	0.0394955	0.980631	0.00950203	0.987208	0.778113
5	0.458575	0.833535	0.0133473	0.983811	0.00426004	0.993233	0.96654
6	0.434306	1.0166	0.024965	0.843636	0.0677936	0.838887	0.753154
7	0.39388	1.08035	0.0282703	0.846357	0.0758269	0.816832	0.66832
8	0.397551	0.979222	0.0265405	0.784092	0.0639016	0.958276	0.773171
Summary of internal validity, stability, and cross-cohort reproducibility metrics for Parkinson’s disease (PD) clustering solutions across K = 3–8 clusters in the CPRD cohort. Reported metrics include silhouette score, Davies–Bouldin index, consensus clustering PAC, bootstrap ARI, and ARI in CPRD validation and UK Biobank cohorts.

## Sheet: Sup8
ST8: Comparison of baseline clustering models with our approach in Alzheimer’s disease (AD) and Parkinson’s disease (PD)
AD best models comparison
Model	Selecte by	k	Silhouette	DBI	Consensus PAC	Bootstrap ARI mean	Bootstrap ARI std	ARI CPRD validation
Baseline	silhouette	5	0.127992	1.88825	0.00492026	0.92108	0.0181526	0.944038
	PS>0.95	2	0.123293	2.4578	0.00447015	0.933829	0.0284622	0.946668
TFIDF	silhouette	9	0.0604313	3.5401	0.00967267	0.708194	0.0711066	0.75671
	PS>0.95	3	0.0481021	4.26498	0.00437892	0.966169	0.0066889	0.965369
Our Model	PS>0.95	5	0.36141	1.0516	0.0133554	0.999653	0.00052134	0.987364
PD best models comparison
Model	Selecte by	k	Silhouette	DBI	Consensus PAC	Bootstrap ARI mean	Bootstrap ARI std	ARI CPRD validation
Baseline	silhouette	5	0.123966	1.88854	0.0173786	0.85508	0.0605149	0.860743
	PS>0.95	2	0.124867	2.49855	0.0373285	0.9026	0.0468633	0.831161
TFIDF	silhouette	5	0.0566566	3.69951	0.0349185	0.768976	0.13688	0.699793
	PS>0.95	2	0.0399478	4.97705	0.0245114	0.931386	0.0166245	0.937771
Our Model	PS>0.95	5	0.458575	0.833535	0.0133473	0.983811	0.00426004	0.993233
For each method, the best-performing configurations were selected either by maximising the silhouette score or by satisfying the pre-specified prediction strength criterion (PS ≥ 0.95). Reported metrics include silhouette score, Davies–Bouldin index (DBI), consensus clustering proportion of ambiguous clustering (PAC), bootstrap-adjusted Rand index (ARI; mean and standard deviation), and ARI in th…

## Sheet: Sup9
ST9: UK Biobank Alzheimer’s disease (AD) patients baseline characteristics
	Cluster 1 (37.7%)	Cluster (13.3%)	Cluster 3 (12.4%)	Cluster 4 (13.0%)	Cluster 5 (23.6%)
Age	73.42 (5.92)	74.31 (5.39)	74.50 (5.78)	75.25 (4.92)	75.62 (4.85)
Male	577 (41.2%)	185 (37.6%)	131 (28.5%)	260 (53.8%)	626 (71.4%)
Female	822 (58.8%)	307 (62.4%)	328 (71.5%)	223 (46.2%)	251 (28.6%)
N	1399	492	459	483	877

## Sheet: Sup10
ST 10: UK Biobank Parkinson’s disease (PD) patients baseline characteristics
	Cluster 1 (40.0%)	Cluster (20.2%)	Cluster 3 (15.5%)	Cluster 4 (12.3%)	Cluster 5 (12.1%)
Age	68.62 (7.51)	71.36 (6.74)	70.58 (7.19)	72.48 (6.35)	73.62 (5.28)
Male	891 (59.7%)	481 (64.0%)	282 (48.6%)	352 (76.9%)	341 (75.8%)
Female	601 (40.3%)	271 (36.0%)	298 (51.4%)	106 (23.1%)	109 (24.2%)
N	1492	752	580	458	450

[truncated: 16 more sheets: Sup11, Sup12, Sup13, Sup14, Sup15, Sup16, Sup17, Sup18, Sup19, Sup20, Sup21, Sup22, Sup23, Sup24, Sup25, Sup26]
