# Supplementary material for: Subtyping Alzheimer’s disease and Parkinson’s disease using longitudinal electronic health records
Source: Nat Aging. 2026 Feb 26;6(3):612–25. doi: 10.1038/s43587-026-01085-3 (PMC13004679; doi:10.1038/s43587-026-01085-3)
Supplement: Supplementary file 4 — Statistical source data. [file 43587_2026_1085_MOESM4_ESM.xlsx]

## Sheet: F2e
Source data for Figure 2e: AD five-year post-diagnosis mean Mini–Mental State Examination (MMSE) scores across clusters.
Cluster 1	Cluster 2	Cluster1_n	Cluster2_n	Cluster1_mean	Cluster2_mean	U-Statistic	P-Value
1	2	1618	1435	19.6797	19.2903	1204690	0.0713357
1	3	1618	863	19.6797	18.88	749780	0.00235747
1	4	1618	545	19.6797	19.622	445658	0.70592
1	5	1618	989	19.6797	19.5177	815740	0.401071
2	3	1435	863	19.2903	18.88	642090	0.136718
2	4	1435	545	19.2903	19.622	379173	0.295652
2	5	1435	989	19.2903	19.5177	697378	0.469573
3	4	863	545	18.88	19.622	219187	0.0312772
3	5	863	989	18.88	19.5177	403728	0.0445971
4	5	545	989	19.622	19.5177	272477	0.719835

## Sheet: F2f
Source data for for Figure 2f: MMSE 10-year trend for CPRD validation
cluster	Year range	year_left	year_right	year_mid	mean_mmse	sem_mmse	patients_tested	percent_tested	patients_in_cluster
1	[-60, -48)	-60	-48	-54	23.0845	0.585884	72	4.0747	1767
1	[-48, -36)	-48	-36	-42	22.0762	0.466801	123	6.96095	1767
1	[-36, -24)	-36	-24	-30	21.8551	0.432871	187	10.5829	1767
1	[-24, -12)	-24	-12	-18	20.8661	0.338894	304	17.2043	1767
1	[-12, 0)	-12	0	-6	20.7694	0.205946	689	38.9926	1767
1	[0, 12)	0	12	6	20.4824	0.203291	606	34.2954	1767
1	[12, 24)	12	24	18	19.5863	0.310312	346	19.5812	1767
1	[24, 36)	24	36	30	19.2607	0.368333	229	12.9598	1767
1	[36, 48)	36	48	42	18.3684	0.472246	161	9.11149	1767
1	[48, 60)	48	60	54	17.3365	0.692433	84	4.75382	1767
2	[-60, -48)	-60	-48	-54	23.5574	0.517204	51	3.14233	1623
2	[-48, -36)	-48	-36	-42	22.9908	0.470547	91	5.6069	1623
2	[-36, -24)	-36	-24	-30	22.869	0.381944	163	10.0431	1623
2	[-24, -12)	-24	-12	-18	21.2131	0.348233	250	15.4036	1623
2	[-12, 0)	-12	0	-6	20.5616	0.211329	621	38.2625	1623
2	[0, 12)	0	12	6	20.206	0.19682	625	38.5089	1623
2	[12, 24)	12	24	18	19.2298	0.31691	333	20.5176	1623
2	[24, 36)	24	36	30	18.7782	0.392669	217	13.3703	1623
2	[36, 48)	36	48	42	17.1392	0.6081	103	6.34627	1623
2	[48, 60)	48	60	54	16.9324	0.723305	64	3.94331	1623
3	[-60, -48)	-60	-48	-54	23.8	0.731786	38	3.63289	1046
3	[-48, -36)	-48	-36	-42	22.7237	0.671095	61	5.83174	1046
3	[-36, -24)	-36	-24	-30	22.352	0.506077	118	11.2811	1046
3	[-24, -12)	-24	-12	-18	21.4556	0.410124	184	17.5908	1046
3	[-12, 0)	-12	0	-6	20.6764	0.237218	411	39.2925	1046
3	[0, 12)	0	12	6	19.9011	0.265698	366	34.9904	1046
3	[12, 24)	12	24	18	19.6303	0.419916	169	16.1568	1046
3	[24, 36)	24	36	30	18.1898	0.511829	133	12.7151	1046
3	[36, 48)	36	48	42	17.6923	0.711787	76	7.26577	1046
3	[48, 60)	48	60	54	15.8125	0.97334	41	3.91969	1046
4	[-60, -48)	-60	-48	-54	22.0556	1.01883	28	3.64583	768
4	[-48, -36)	-48	-36	-42	23.2857	0.609297	47	6.11979	768
4	[-36, -24)	-36	-24	-30	22.5275	0.518131	75	9.76562	768
4	[-24, -12)	-24	-12	-18	21.6232	0.478386	121	15.7552	768
4	[-12, 0)	-12	0	-6	20.4986	0.287344	303	39.4531	768
4	[0, 12)	0	12	6	19.995	0.337583	237	30.8594	768
4	[12, 24)	12	24	18	19.5461	0.519495	134	17.4479	768
4	[24, 36)	24	36	30	20.0291	0.616261	74	9.63542	768
4	[36, 48)	36	48	42	19.24	0.864993	44	5.72917	768
4	[48, 60)	48	60	54	19.0667	1.12922	22	2.86458	768
5	[-60, -48)	-60	-48	-54	23.027	0.814094	47	3.98643	1179
5	[-48, -36)	-48	-36	-42	22.8608	0.550536	81	6.87023	1179
5	[-36, -24)	-36	-24	-30	23.0064	0.415129	124	10.5174	1179
5	[-24, -12)	-24	-12	-18	21.8225	0.39404	215	18.2358	1179
5	[-12, 0)	-12	0	-6	20.5906	0.261879	445	37.7439	1179
5	[0, 12)	0	12	6	20.5168	0.250774	405	34.3511	1179
5	[12, 24)	12	24	18	20.018	0.367586	202	17.1332	1179
5	[24, 36)	24	36	30	18.341	0.50117	135	11.4504	1179
5	[36, 48)	36	48	42	18.0412	0.624341	78	6.61578	1179
5	[48, 60)	48	60	54	17.3077	0.947943	44	3.73198	1179
