# Supplementary material for: Subtyping Alzheimer’s disease and Parkinson’s disease using longitudinal electronic health records
Source: Nat Aging. 2026 Feb 26;6(3):612–25. doi: 10.1038/s43587-026-01085-3 (PMC13004679; doi:10.1038/s43587-026-01085-3)
Supplement: Supplementary file 5 — Statistical source data. [file 43587_2026_1085_MOESM5_ESM.xlsx]

## Sheet: F5c
Source data for Figure 5c: “One-vs-all” PRS comparisons for AD, where each cluster is contrasted with all other clusters combined using two-sided t-tests.
Cluster	Group1_n	Group2_n	Mean_Cluster	Mean_Others	t_stat	df	p_value	Cohen_d
Cluster 1	1346	2208	0.989196	0.865655	2.93075	2824.66	0.00340863	0.101532
Cluster 2	476	3078	0.994856	0.899698	1.60295	635.638	0.109443	0.0781391
Cluster 3	435	3119	0.992994	0.901209	1.44306	554.981	0.149567	0.0753657
Cluster 4	460	3094	0.57521	0.962581	-6.81927	632.385	2.14147e-11	-0.319806
Cluster 5	837	2717	0.885622	0.920706	-0.725913	1381.97	0.468015	-0.0288014

## Sheet: F5d
Source data for Figure 5d: “One-vs-all” PRS comparisons for PD, where each cluster is contrasted with all other clusters combined using two-sided t-tests.
Cluster	Group1_n	Group2_n	Mean_Cluster	Mean_Others	t_stat	df	p_value	Cohen_d
Cluster 1	1441	2145	0.307694	0.171892	3.88333	3099.93	0.000105187	0.132128
Cluster 2	729	2857	0.345308	0.196138	3.5362	1144.63	0.000422155	0.145078
Cluster 3	550	3036	0.0492226	0.258571	-4.25048	740.463	2.40575e-05	-0.203807
Cluster 4	435	3151	0.0204767	0.254899	-4.53371	566.346	7.07604e-06	-0.228235
Cluster 5	431	3155	0.187933	0.231726	-0.859892	567.78	0.390212	-0.0425232
